# Supplementary material for: Transcriptomic analyses reveal species-specific light-induced anthocyanin biosynthesis in chrysanthemum
Source: BMC Genomics. 2015 Mar 17;16(1):202. doi: 10.1186/s12864-015-1428-1 (PMC4404602; doi:10.1186/s12864-015-1428-1)
Supplement: Additional file 2: Table S1. — Primers used for RT-qPCR analysis. [file 12864_2015_1428_MOESM2_ESM.xls]

## Sheet: Table S1
Table S1 Primers used for RT-qPCR analysis
Gene	Primer sequence (5'-3')
CmCHS1	F: GGAGAAGATGAGAGCCACTAGACAC
	R: CAGGACCGAACCCGAATAAA
CmCHS2	F: TTTGAGATGGCTTCGGCTTC
	R: GGCTAGTTTTTCCTCCACTTGGT
CmF3H	F: GGTGCAAGATTGGAGGGAGAT
	R: CAGGTTGAGGACACTTTGGGTAG
CmF3'H1	F: TCAACGCCACTCTCCTTACCA
	R: ACATCAGCACCAGGCTTTTCTC
CmF3'H2	F: CTCTTCTGACCTGGCTAA
	R: ATAACTTCCCGAAACTCT
CmF3'H3	F: TTGGGTCAGGTAGAAGAA
	R: GGAAGATCGAAAATTATCACAT
CmDFR	F: GCAGCATGGAAAGCAACAAAG
	R: GGGACTGATAAATGGACCAACAAC
CmANS1	F: CACCCCTCTTTCCGCCACGAACCTT
	R: ATGTATTGTCTTATTATTCATGATG
CmANS2	F: AGGATTAGGACTTGAGGAGGGG
	R: GGTTGAGGGCATTTTGGGTAG
CmANS3	F: CATTAGGATTAGGACTTGAGGAGGG
	R: GGTTGAGGGCATTTTGGGTAG
Cm3GT	F: TTCCCTTTTGCCTCACACCC
	R: TTAAGAACCCTGCGAAACTCCT
Cm3MT1	F: CCACCGATTCCATCAACCTACT
	R: ATTCTTTTGCGGCTTCCCCC
Cm3MT2	F: CCATTGTCAAATTATTCA
	R: TCCTGTCAAATCATTAAAAT
CmMYB4	F: GGCGACAGATGGTCACTT
	R: GTCGGAGACCTAATCAAACC
CmMYB5-1	F: TGGGTTATCCTTCCTCAC
	R: TGCACATGCCCTTTAGAC
CmMYB6	F: GAATACCAGGAAGAACTGCGAATG
	R: GGTTGAGGCTTAATAACTGTGACG
CmMYB7-1	F: CAAGGCTAAAGGTGGAGG
	R: GCATGGTGGGCACAGATA
CmbHLH24	F: AAAACTTCAAAGCCAGATAG
	R: CCGCCACTAGAGCTAACC
CmPP2A	F: TGTCAGCCATCTGTAAAATGTGCG
	R: CGTGGGTCCTCAGAATCAAATAAGT
