# Supplementary material for: Transcriptomic analyses reveal species-specific light-induced anthocyanin biosynthesis in chrysanthemum
Source: BMC Genomics. 2015 Mar 17;16(1):202. doi: 10.1186/s12864-015-1428-1 (PMC4404602; doi:10.1186/s12864-015-1428-1)
Supplement: Additional file 3: Table S2. — Summary of the chrysanthemum ray floret transcriptome. [file 12864_2015_1428_MOESM3_ESM.xls]

## Sheet: Table S2
Table S2 Summary of the chrysanthemum ray floret transcriptome
Transcriptome quality	Summary	L1	L2	L3	D2	D3	Total
Statistics of sequencing	Total raw reads	59243774	63503306	57355200	56830716	59712958	—
	Total clean reads	52785916	55189920	53129582	52451408	54600198	—
	Total clean nucleotides (bp)	4750732440	4967092800	4781662380	4720626720	4914017820	—
	Q20 percentage	0.9766	0.9771	0.9765	0.9768	0.9753	—
	GC percentage	0.4351	0.4323	0.4355	0.4308	0.4361	—
Assembly quality of contigs	Total number	151247	154112	140788	156237	145369	—
	Total length (bp)	47628929	47475277	44006231	48113485	45075780	—
	Mean length (bp)	315	308	313	308	310	—
	N50	499	479	500	488	511	—
Assembly quality of unigenes	Total number	93998	96119	83946	93496	83467	103517
	Total length (bp)	54118711	51334735	49092575	54204726	50526266	83208544
	Mean length (bp)	576	534	585	580	605	804
	N50	902	789	924	891	949	1229
	Total consensus sequences	93998	96119	83946	93496	83467	103517
	Distinct clusters	35008	34570	30368	35642	32206	48136
	Distinct singletons	58990	61549	53578	57854	51261	55381
