# Supplementary material for: Transcriptomic analyses reveal species-specific light-induced anthocyanin biosynthesis in chrysanthemum
Source: BMC Genomics. 2015 Mar 17;16(1):202. doi: 10.1186/s12864-015-1428-1 (PMC4404602; doi:10.1186/s12864-015-1428-1)
Supplement: Additional file 4: Table S3. — Length and gap distribution of contigs and unigenes from each library of Chrysanthemum ×morifolium ‘Purple Reagan’. [file 12864_2015_1428_MOESM4_ESM.xls]

## Sheet: A
Table S3 Length and gap distribution of contigs and unigenes from each library of Chrysanthemum ×morifolium 'Purple Regan'
Sheet A Length distribution of contigs
Sample	Number/percent	100-200 bp	200-300 bp	300-400 bp	400-500 bp	≥500 bp	N50	Mean	Number of all contigs	Length of all contigs (bp)
L1	Number	89099	24324	10432	5949	21443	499	315	151247	47628929
	Percent (%)	58.91	16.08	6.9	3.93	14.18
L2	Number	92852	23829	10540	5937	20954	479	308	154112	47475277
	Percent (%)	60.25	15.46	6.84	3.85	13.6
L3	Number	83800	21881	9768	5425	19914	500	313	140788	44006231
	Percent (%)	59.52	15.54	6.94	3.85	14.15
L4	Number	95010	23310	10633	6013	21271	488	308	156237	48113485
	Percent (%)	60.81	14.92	6.81	3.85	13.61
L5	Number	89378	20260	9709	5504	20518	511	310	145369	45075780
	Percent (%)	61.48	13.94	6.68	3.79	14.11

## Sheet: B
Table S3 Length and gap distribution of contigs and unigenes from each library of Chrysanthemum ×morifolium 'Purple Regan'
Sheet B Length and gap distribution of unigenes
Sample	Number/percent	100-500 bp	500-1000 bp	1000-1500 bp	1500-2000 bp	≥2000 bp	N50	Mean	Number of all unigenes	Length of all unigenes (bp)	Distribution of gap between 0 to 5%
L1	Number	59831	18866	8307	4128	2866	902	576	93998	54118711	93998
	Percent (%)	63.65	20.07	8.84	4.39	3.05
L2	Number	62790	20159	7968	3414	1788	789	534	96119	51334735	96119
	Percent (%)	65.33	20.97	8.29	3.55	1.86
L3	Number	53212	16548	7655	3753	2778	924	585	83946	49092575	83946
	Percent (%)	63.39	19.71	9.12	4.47	3.31
L4	Number	58480	19587	8778	4052	2599	891	580	93496	54204726	93496
	Percent (%)	62.55	20.95	9.39	4.33	2.78
L5	Number	51057	17556	8039	3972	2843	949	605	83467	50526266	83467
	Percent (%)	61.17	21.03	9.63	4.76	3.41
All	Number	49612	25408	13471	7776	7250	1229	804	103517	83208544	103517
	Percent (%)	47.93	24.54	13.01	7.51	7.01
