# Supplementary material for: Transcriptomic analyses reveal species-specific light-induced anthocyanin biosynthesis in chrysanthemum
Source: BMC Genomics. 2015 Mar 17;16(1):202. doi: 10.1186/s12864-015-1428-1 (PMC4404602; doi:10.1186/s12864-015-1428-1)
Supplement: Additional file 7: Table S4. — KEGG pathway annotation of chrysanthemum unigenes. [file 12864_2015_1428_MOESM7_ESM.xls]

## Sheet: Table S4
Table S4 KEGG pathway annotation of chrysanthemum unigenes
Pathway	Pathway ID	Number (percent)
Metabolic pathways	ko01100	7,794 (22.49%)
Biosynthesis of secondary metabolites	ko01110	3,875 (11.18%)
Plant-pathogen interaction	ko04626	1,804 (5.21%)
Plant hormone signal transduction	ko04075	1,567 (4.52%)
RNA transport	ko03013	1,352 (3.9%)
Spliceosome	ko03040	1,310 (3.78%)
Endocytosis	ko04144	1,164 (3.36%)
Protein processing in endoplasmic reticulum	ko04141	955 (2.76%)
Starch and sucrose metabolism	ko00500	916 (2.64%)
Glycerophospholipid metabolism	ko00564	886 (2.56%)
Purine metabolism	ko00230	825 (2.38%)
mRNA surveillance pathway	ko03015	802 (2.31%)
Ribosome biogenesis in eukaryotes	ko03008	765 (2.21%)
Pyrimidine metabolism	ko00240	757 (2.18%)
Ubiquitin mediated proteolysis	ko04120	739 (2.13%)
Ribosome	ko03010	686 (1.98%)
RNA degradation	ko03018	669 (1.93%)
Ether lipid metabolism	ko00565	642 (1.85%)
Aminoacyl-tRNA biosynthesis	ko00970	527 (1.52%)
Phenylpropanoid biosynthesis	ko00940	526 (1.52%)
Glycolysis / Gluconeogenesis	ko00010	487 (1.41%)
Amino sugar and nucleotide sugar metabolism	ko00520	451 (1.30%)
Oxidative phosphorylation	ko00190	437 (1.26%)
RNA polymerase	ko03020	437 (1.26%)
Pentose and glucuronate interconversions	ko00040	424 (1.22%)
ABC transporters	ko02010	418 (1.21%)
Pyruvate metabolism	ko00620	394 (1.14%)
Nucleotide excision repair	ko03420	359 (1.04%)
Homologous recombination	ko03440	346 (1.00%)
Phagosome	ko04145	334 (0.96%)
Circadian rhythm - plant	ko04712	322 (0.93%)
Peroxisome	ko04146	316 (0.91%)
DNA replication	ko03030	309 (0.89%)
Stilbenoid, diarylheptanoid and gingerol biosynthesis	ko00945	305 (0.88%)
Glycine, serine and threonine metabolism	ko00260	289 (0.83%)
Flavonoid biosynthesis	ko00941	276 (0.80%)
Carbon fixation in photosynthetic organisms	ko00710	270 (0.78%)
Limonene and pinene degradation	ko00903	263 (0.76%)
Phosphatidylinositol signaling system	ko04070	259 (0.75%)
Arginine and proline metabolism	ko00330	257 (0.74%)
Inositol phosphate metabolism	ko00562	256 (0.74%)
Mismatch repair	ko03430	254 (0.73%)
Glutathione metabolism	ko00480	253 (0.73%)
Carotenoid biosynthesis	ko00906	251 (0.72%)
Galactose metabolism	ko00052	247 (0.71%)
Terpenoid backbone biosynthesis	ko00900	243 (0.70%)
Cysteine and methionine metabolism	ko00270	241 (0.70%)
Ascorbate and aldarate metabolism	ko00053	237 (0.68%)
Cyanoamino acid metabolism	ko00460	232 (0.67%)
Fatty acid metabolism	ko00071	229 (0.66%)
Valine, leucine and isoleucine degradation	ko00280	213 (0.61%)
Tyrosine metabolism	ko00350	212 (0.61%)
Basal transcription factors	ko03022	211 (0.61%)
Zeatin biosynthesis	ko00908	210 (0.61%)
Base excision repair	ko03410	207 (0.60%)
Phenylalanine metabolism	ko00360	207 (0.60%)
Propanoate metabolism	ko00640	206 (0.59%)
Other glycan degradation	ko00511	205 (0.59%)
Proteasome	ko03050	200 (0.58%)
Citrate cycle (TCA cycle)	ko00020	198 (0.57%)
Fructose and mannose metabolism	ko00051	198 (0.57%)
alpha-Linolenic acid metabolism	ko00592	189 (0.55%)
Regulation of autophagy	ko04140	184 (0.53%)
Glycerolipid metabolism	ko00561	184 (0.53%)
Glyoxylate and dicarboxylate metabolism	ko00630	175 (0.50%)
Alanine, aspartate and glutamate metabolism	ko00250	168 (0.48%)
SNARE interactions in vesicular transport	ko04130	168 (0.48%)
beta-Alanine metabolism	ko00410	166 (0.48%)
Porphyrin and chlorophyll metabolism	ko00860	162 (0.47%)
Flavone and flavonol biosynthesis	ko00944	159 (0.46%)
Tryptophan metabolism	ko00380	150 (0.43%)
Steroid biosynthesis	ko00100	150 (0.43%)
Ubiquinone and other terpenoid-quinone biosynthesis	ko00130	150 (0.43%)
Valine, leucine and isoleucine biosynthesis	ko00290	148 (0.43%)
Fatty acid biosynthesis	ko00061	145 (0.42%)
Biosynthesis of unsaturated fatty acids	ko01040	144 (0.42%)
Pentose phosphate pathway	ko00030	144 (0.42%)
Sphingolipid metabolism	ko00600	143 (0.41%)
Phenylalanine, tyrosine and tryptophan biosynthesis	ko00400	141 (0.41%)
Protein export	ko03060	140 (0.40%)
Cutin, suberine and wax biosynthesis	ko00073	140 (0.40%)
Pantothenate and CoA biosynthesis	ko00770	133 (0.38%)
Photosynthesis	ko00195	130 (0.38%)
Glycosaminoglycan degradation	ko00531	129 (0.37%)
Natural killer cell mediated cytotoxicity	ko04650	128 (0.37%)
N-Glycan biosynthesis	ko00510	126 (0.36%)
Diterpenoid biosynthesis	ko00904	125 (0.36%)
Lysine degradation	ko00310	120 (0.35%)
Nitrogen metabolism	ko00910	119 (0.34%)
Glycosylphosphatidylinositol(GPI)-anchor biosynthesis	ko00563	115 (0.33%)
Sesquiterpenoid and triterpenoid biosynthesis	ko00909	109 (0.31%)
Butanoate metabolism	ko00650	109 (0.31%)
Isoflavonoid biosynthesis	ko00943	91 (0.26%)
Circadian rhythm - mammal	ko04710	91 (0.26%)
Isoquinoline alkaloid biosynthesis	ko00950	90 (0.26%)
Fatty acid elongation	ko00062	89 (0.26%)
Linoleic acid metabolism	ko00591	78 (0.23%)
Histidine metabolism	ko00340	78 (0.23%)
Glycosphingolipid biosynthesis - ganglio series	ko00604	77 (0.22%)
Benzoxazinoid biosynthesis	ko00402	77 (0.22%)
Arachidonic acid metabolism	ko00590	73 (0.21%)
Tropane, piperidine and pyridine alkaloid biosynthesis	ko00960	72 (0.21%)
Selenocompound metabolism	ko00450	66 (0.19%)
Sulfur metabolism	ko00920	63 (0.18%)
Monoterpenoid biosynthesis	ko00902	63 (0.18%)
Riboflavin metabolism	ko00740	61 (0.18%)
One carbon pool by folate	ko00670	61 (0.18%)
Photosynthesis - antenna proteins	ko00196	59 (0.17%)
Lysine biosynthesis	ko00300	54 (0.16%)
Nicotinate and nicotinamide metabolism	ko00760	50 (0.14%)
Non-homologous end-joining	ko03450	49 (0.14%)
C5-Branched dibasic acid metabolism	ko00660	48 (0.14%)
Brassinosteroid biosynthesis	ko00905	45 (0.13%)
Vitamin B6 metabolism	ko00750	45 (0.13%)
Folate biosynthesis	ko00790	43 (0.12%)
Glucosinolate biosynthesis	ko00966	41 (0.12%)
Synthesis and degradation of ketone bodies	ko00072	40 (0.12%)
Sulfur relay system	ko04122	26 (0.08%)
Thiamine metabolism	ko00730	26 (0.08%)
Taurine and hypotaurine metabolism	ko00430	25 (0.07%)
Glycosphingolipid biosynthesis - globo series	ko00603	22 (0.06%)
Other types of O-glycan biosynthesis	ko00514	21 (0.06%)
Indole alkaloid biosynthesis	ko00901	19 (0.05%)
Anthocyanin biosynthesis	ko00942	15 (0.04%)
Lipoic acid metabolism	ko00785	13 (0.04%)
Caffeine metabolism	ko00232	5 (0.01%)
Biotin metabolism	ko00780	4 (0.01%)
Betalain biosynthesis	ko00965	1 (0)
All of the pathways are with available maps in KEGG database.
