# Supplementary material for: Transcriptomic analyses reveal species-specific light-induced anthocyanin biosynthesis in chrysanthemum
Source: BMC Genomics. 2015 Mar 17;16(1):202. doi: 10.1186/s12864-015-1428-1 (PMC4404602; doi:10.1186/s12864-015-1428-1)
Supplement: Additional file 13: Table S5. — Summary of differentially expressed unigenes annotated in the nr database. [file 12864_2015_1428_MOESM13_ESM.xls]

## Sheet: 1. Transcription factors
Table S5 Summary of differentially expressed unigenes annotated in NR database
Gene ID	Blast Nr		Normalized expression (reads per million)
	Annotation	E-Value	L2	D2	L3	D3
Up-regulated
MYB
CL10314.Contig2_All	transcription factor MYB46-like [Solanum lycopersicum]	1e-13	2.0613	5.9396	1.9373	4.5293
CL9598.Contig4_All	MYB transcription factor [Catharanthus roseus]	2e-80	0.8886	7.0351	1.1377	3.3692
CL9598.Contig5_All	MYB transcription factor [Camellia sinensis]	4e-87	1.6842	8.04	1.4811	3.5636
bHLH
CL11458.Contig1_All	Transcription factor bHLH117 [Medicago truncatula]	5e-07	12.272	25.5967	3.928	15.862
WD40
CL3149.Contig3_All	TRANSPARENT TESTA 12 protein, putative [Ricinus communis]	0	2.7644	6.3952	2.4648	7.6657
zinc finger protein
Unigene15826_All	zinc finger protein CONSTANS-LIKE 6-like [Solanum lycopersicum]	1e-31	1.1073	9.1713	0.5478	5.4071
Unigene1703_All	zinc finger protein, putative [Ricinus communis]	8e-09	5.6174	16.941	1.2081	9.5406
MADS-box
Unigene41050_All	MADS-box domain protein [Camellia sinensis]	3e-13	3.8954	10.808	2.6206	8.4453
Homeobox
CL31.Contig3_All	homeobox-leucine zipper protein HAT5-like [Vitis vinifera]	1e-50	5.3557	12.0135	2.1587	6.5379
Unigene19604_All	homeobox-leucine zipper protein ROC3 [Vitis vinifera]	0	28.9579	64.415	5.3413	44.8717
Unigene37970_All	homeobox-leucine zipper protein HAT4-like isoform 1 [Vitis vinifera]	1e-100	4.3097	11.1544	5.3049	12.6754
Unigene41120_All	putative homeobox-leucine zipper protein ATHB-51-like [Solanum lycopersicum]	2e-59	2.7712	6.4929	0.2886	3.0624
Ankyrin
Unigene11137_All	ankyrin repeat-containing protein At3g12360-like [Vitis vinifera]	3e-30	12.3193	52.7013	4.8559	47.0794
MYC
Unigene11430_All	transcription factor MYC2-like [Fragaria vesca subsp. vesca]	1e-108	16.0488	37.701	5.3633	29.5515
CL8131.Contig2_All	transcription factor MYC2-like [Solanum lycopersicum]	1e-78	6.6827	16.791	9.7686	20.2021
RING finger
CL72.Contig2_All	RING finger and CHY zinc finger domain-containing protein 1-like [Fragaria vesca subsp. vesca]	7e-141	2.0665	6.3223	4.6381	9.9097
CL9184.Contig1_All	RING-H2 finger protein ATL57-like [Vitis vinifera]	2e-35	7.1286	16.7729	3.2057	12.9288
WRKY
Unigene42463_All	probable WRKY transcription factor 4-like [Solanum lycopersicum]	6e-33	0.6119	5.5746	0.1211	3.1073
NAC
Unigene36221_All	NAC domain-containing protein 21/22-like [Glycine max]	6e-43	3.3138	9.6539	0.7624	9.4076
GATA-factors
Unigene23454_All	GATA transcription factor 16 [Vitis vinifera]	3e-35	3.8743	9.1471	2.7112	9.1361
Other basic domains
Unigene7767_All	AP2-ERF transcription factor [Artemisia annua]	2e-73	4.9187	10.1845	2.6094	5.5693
CL10689.Contig2_All	C3HL domain class transcription factor [Malus x domestica]	2e-64	11.1722	28.3118	13.3627	29.3122
CL13578.Contig1_All	GRF domain class transcription factor [Malus x domestica]	1e-16	2.6754	5.9041	1.4627	4.2629
Unigene25477_All	C2H2L domain class transcription factor [Malus x domestica]	1e-17	1.2338	5.1093	0.2713	3.347
Unigene32694_All	Dof-domain transcription factor protein [Platycodon grandiflorus]	2e-51	2.9668	8.1053	1.9568	7.5653
Unigene20166_All	transcription factor ILR3-like [Vitis vinifera]	8e-80	1.3578	8.4955	3.0371	9.2822
Other transcription factors
CL12590.Contig1_All	transcription factor, putative [Ricinus communis]	8e-14	6.3119	12.9545	4.8204	9.8409
CL6120.Contig1_All	transcription factor, putative [Ricinus communis]	7e-37	6.0951	12.4007	5.4533	15.4761
Unigene25786_All	transcription factor, putative [Ricinus communis]	1e-44	2.1656	18.0111	1.0713	9.0237
CL5336.Contig2_All	transcription cofactor, putative [Ricinus communis]	2e-10	2.1549	4.4099	1.7848	4.9429
Unigene15574_All	transcription regulator, putative [Ricinus communis]	2e-20	86.0836	177.202	51.3745	170.249
CL1990.Contig14_All	sequence-specific DNA binding transcription factor [Arabidopsis thaliana]	1e-06	2.3934	6.29	1.5027	3.4612
CL13015.Contig2_All	Helicase-like transcription factor [Medicago truncatula]	3e-86	0.0826	10.5597	0.1226	10.0417
CL9530.Contig2_All	nuclear transcription factor Y subunit B13 [Medicago truncatula]	4e-13	0.3111	2.791	0.2052	2.4303
Unigene31981_All	nuclear transcription factor Y subunit B-8-like isoform 2 [Solanum lycopersicum]	2e-42	1.2431	5.1479	1.3836	4.0973
Down-regulated
MYB
Unigene30900_All	MYB11 [Gerbera hybrid cultivar]	3e-51	31.5236	0.6786	105.117	0.5238
Unigene33504_All	transcription factor GbMYB1 [Gynura bicolor]	3e-80	21.6017	9.0832	60.9575	17.4609
bHLH
Unigene8723_All	transcription factor bHLH47-like isoform 1 [Vitis vinifera]	6e-48	10.0472	1.9778	5.88	0.8983
WD40
Unigene43656_All	protein TRANSPARENT TESTA 1-like [Solanum lycopersicum]	8e-15	6.4027	0.3083	5.8924	0.5817
zinc finger protein
Unigene29454_All	dof zinc finger protein DOF5.4-like [Vitis vinifera]	1e-43	9.1653	3.5143	22.9039	8.354
Unigene23646_All	zinc finger A20 and AN1 domain-containing stress-associated protein 4-like [Glycine max]	2e-41	9.2052	0.7331	6.8437	0.6383
CL11039.Contig1_All	zinc finger CCCH domain-containing protein 15-like [Fragaria vesca subsp. vesca]	5e-07	10.6049	1.5684	10.2777	0.6341
CL4884.Contig1_All	zinc finger protein, putative [Ricinus communis]	4e-162	274.269	135.085	1538.96	353.784
Unigene39138_All	LOW QUALITY PROTEIN: dof zinc finger protein DOF3.4-like [Cucumis sativus]	6e-13	14.7918	0.1845	16.7497	0
Unigene7241_All	dof zinc finger protein DOF5.4-like [Solanum lycopersicum]	2e-44	12.145	4.305	11.6236	4.3833
Homeobox
Unigene36961_All	homeobox protein BEL1 homolog [Glycine max]	1e-17	3.1296	1.26	18.8927	2.5186
Ankyrin
CL10524.Contig1_All	ankyrin repeat-containing protein At2g01680-like [Vitis vinifera]	1e-46	1.2997	0.0656	5.4883	0.1857
CL10524.Contig2_All	ankyrin repeat-containing protein, putative [Ricinus communis]	1e-64	0.6301	0	2.2166	0.2051
CL9037.Contig1_All	ankyrin repeat-containing protein At3g12360-like [Vitis vinifera]	1e-47	7.4983	0.2137	3.3348	0.0672
CL9037.Contig3_All	ankyrin repeat-containing protein At3g12360-like [Vitis vinifera]	5e-105	31.9216	0.3142	10.9729	0.2425
RING finger
Unigene4185_All	RING-H2 finger protein ATL80-like [Solanum lycopersicum]	3e-18	4.0735	0.1622	2.945	0
Ethylene-responsive
CL10787.Contig2_All	ethylene-responsive transcription factor 5 [Artemisia annua]	1e-46	18.434	4.3819	17.1354	5.2756
WRKY
CL9550.Contig2_All	WRKY transcription factor, putative [Ricinus communis]	1e-24	7.0158	2.179	5.057	1.0767
Other transcription factors
CL9468.Contig1_All	BTB/POZ and TAZ domain-containing protein 4-like [Vitis vinifera]	4e-118	3.1704	1.0407	2.2951	0.5664
CL9468.Contig2_All	BTB/POZ and TAZ domain-containing protein 4-like [Vitis vinifera]	1e-131	4.675	0.9253	3.6729	1.3092
CL14410.Contig3_All	trihelix transcription factor GT-2-like [Vitis vinifera]	1e-129	2.213	0.7931	2.1263	0.9351
Unigene48139_All	probable RNA polymerase II transcription factor B subunit 1-1 [Vitis vinifera]	5e-06	10.4552	1.968	5.642	0.6962

## Sheet: 2. Protein kinases
Table S5 Summary of differentially expressed unigenes annotated in NR database
Gene ID	Blast Nr		Normalized expression (reads per million)
	Annotation	E-Value	L2	D2	L3	D3
Up-regulated
Serine/threonine protein kinases: CAMK group
CL9166.Contig1_All	calcium-dependent protein kinase 10 [Solanum lycopersicum]	1e-56	0.075	2.0975	0	2.1251
Unigene6280_All	Serine/threonine-protein kinase SAPK1, putative [Ricinus communis]	3e-08	3.2856	8.7467	3.4247	7.7925
Unigene36155_All	SNF1-related protein kinase regulatory subunit gamma-1-like [Solanum lycopersicum]	5e-175	3.3524	8.1245	2.3744	4.762
Unigene40476_All	AMP-activated protein kinase, gamma regulatory subunit, putative [Ricinus communis]	1e-137	2.0701	4.1602	0.0402	2.5766
Serine/threonine protein kinases: CK1 group
CL4113.Contig3_All	casein kinase I isoform delta-like [Solanum lycopersicum]	4e-38	2.7156	6.6672	2.0726	5.0768
Serine/threonine protein kinases: TKL group
Unigene1217_All	probable LRR receptor-like serine/threonine-protein kinase At1g56130-like [Vitis vinifera]	2e-103	2.2528	5.5975	1.783	7.2288
Unigene30826_All	probable LRR receptor-like serine/threonine-protein kinase At4g08850-like [Vitis vinifera]	5e-06	2.6437	8.7974	1.8682	9.774
Unigene19566_All	probably inactive leucine-rich repeat receptor-like protein kinase IMK2-like [Solanum lycopersicum]	1e-21	2.2995	5.5231	2.2295	4.8507
Unigene15286_All	probable leucine-rich repeat receptor-like serine/threonine-protein kinase At3g14840-like [Vitis vinifera]	0	1.493	5.0615	1.3323	3.2593
Serine/threonine protein kinases: Atypical group
CL14074.Contig1_All	Heat shock cognate 70 kDa protein, putative, expressed [Oryza sativa Japonica Group]	6e-74	2.1472	6.2242	2.719	7.381
Serine/threonine protein kinases: Other group
CL40.Contig1_All	Serine/threonine-protein kinase PBS1, putative [Ricinus communis]	1e-156	1.0151	2.6649	1.1478	2.7616
Unigene39825_All	receptor-like protein kinase FERONIA-like [Solanum lycopersicum]	2e-26	3.7099	9.7136	2.454	7.7516
Unigene39827_All	receptor-like protein kinase FERONIA-like [Solanum lycopersicum]	6e-32	0.9598	9.3985	1.4244	7.4206
Unigene39828_All	receptor-like protein kinase FERONIA-like [Solanum lycopersicum]	2e-33	0.1274	4.1324	0.2941	3.359
CL7976.Contig10_All	receptor-like protein kinase FERONIA-like [Glycine max]	2e-61	0.5663	4.8626	0.5932	3.0579
CL7976.Contig8_All	receptor-like protein kinase FERONIA-like [Glycine max]	1e-60	1.0091	3.808	0.8373	2.7656
Unigene11384_All	receptor-like protein kinase FERONIA-like [Glycine max]	5e-30	1.6008	5.2826	1.7817	5.0808
CL13479.Contig2_All	cysteine-rich receptor-like protein kinase 2-like [Solanum lycopersicum]	5e-138	2.6525	5.3727	2.1108	4.7303
Unigene9086_All	cysteine-rich receptor-like protein kinase 10-like [Solanum lycopersicum]	5e-11	13.21	30.6877	13.7066	36.0276
CL2804.Contig2_All	kinase family protein [Arabidopsis lyrata subsp. lyrata]	3e-07	1.4689	5.2331	1.7097	4.9786
CL6476.Contig1_All	putative protein kinase [Ipomoea nil]	3e-50	2.0518	4.9019	1.6655	4.7267
Unigene1166_All	CBL-interacting serine/threonine-protein kinase, putative [Ricinus communis]	4e-88	5.7875	12.7142	2.5836	11.9933
CL6717.Contig2_All	shikimate kinase, partial [Ipomoea purpurea]	4e-93	0.5396	1.8907	0.7391	2.1483
CL10852.Contig3_All	protodermal factor 1-like [Fragaria vesca subsp. vesca]	1e-18	170.369	867.694	117.5	1338.34
CL2796.Contig4_All	calmodulin-binding transcription activator 5 [Solanum lycopersicum]	2e-11	2.9655	13.4612	0.4514	10.9159
Unigene27447_All	calmodulin-binding transcription activator 4 [Solanum lycopersicum]	0	1.0583	2.2632	0.7038	1.6435
Histidine protein kinases
Unigene27565_All	protein kinase-coding resistance protein [Nicotiana repanda]	1e-55	1.1667	3.1112	0.8045	2.4515
Down-regulated
Serine/threonine protein kinases: Other group
Unigene30922_All	receptor-like protein kinase FERONIA-like [Vitis vinifera]	2e-22	6.0854	0	2.9242	0.1698
Unigene23915_All	Receptor-like kinase [Medicago truncatula]	1e-47	4.2142	1.6598	4.0786	2.013
Unigene25540_All	Receptor-like kinase [Medicago truncatula]	3e-32	10.431	1.2835	4.5678	1.002
Unigene14291_All	probable receptor-like protein kinase At5g61350-like [Solanum lycopersicum]	4e-11	3.8446	0.2211	7.8185	0.6258
CL7425.Contig1_All	CBL-interacting protein kinase 08 [Vitis vinifera]	3e-12	2.951	0.1528	2.5546	0
CL9929.Contig3_All	G-type lectin S-receptor-like serine/threonine-protein kinase At1g61370-like [Solanum lycopersicum]	9e-79	4.676	1.5187	5.5332	0.7163
Unigene50683_All	Inositol-tetrakisphosphate 1-kinase, putative [Ricinus communis]	3e-09	4.1296	0.2036	4.1829	0
Histidine protein kinases
Unigene422_All	Histidine kinase cytokinin receptor [Medicago truncatula]	1e-33	4.6745	0.8799	3.2793	0.166
CL5557.Contig2_All	Histidine kinase cytokinin receptor [Medicago truncatula]	1e-67	2.6816	0.3085	3.2425	0.1746
CL5897.Contig1_All	two-component response regulator-like PRR37-like [Solanum lycopersicum]	7e-178	0.7493	0.1021	1.0925	0.1348
CL5897.Contig2_All	two-component response regulator-like PRR37-like [Solanum lycopersicum]	0	1.064	0.0212	2.2471	0.1399
CL5897.Contig3_All	two-component response regulator-like PRR37-like [Solanum lycopersicum]	1e-65	1.1676	0.1322	0.7941	0.1425
CL5897.Contig4_All	two-component response regulator-like PRR37-like [Solanum lycopersicum]	2e-71	5.2993	0.5076	3.7315	0.3868
Unigene14952_All	two-component response regulator-like PRR37-like [Solanum lycopersicum]	9e-150	3.5519	0.6395	3.1211	1.2496
Unigene14953_All	two-component response regulator-like PRR37-like [Solanum lycopersicum]	1e-125	7.4727	1.1902	6.8842	1.625
Unigene14955_All	two-component response regulator-like PRR37-like [Solanum lycopersicum]	2e-107	15.5129	2.4779	12.6872	3.5782
Unigene15205_All	Protein-PII uridylyltransferase [Glycine max]	3e-08	0.1489	4.008	0.4419	3.9262

## Sheet: 3. Protein phosphatases
Table S5 Summary of differentially expressed unigenes annotated in NR database
Gene ID	Blast Nr		Normalized expression (reads per million)
	Annotation	E-Value	L2	D2	L3	D3
Up-regulated
Phosphate and amino acid transporters
CL2074.Contig3_All	phospholipase-like protein [Arabidopsis thaliana]	1e-17	4.6933	12.1932	3.592	13.9233
CL375.Contig1_All	probable protein phosphatase 2C 12-like [Glycine max]	2e-78	2.5922	6.5341	3.2336	7.4845
Unigene54556_All	probable protein phosphatase 2C 38-like [Solanum lycopersicum]	4e-37	0.3142	4.0662	0.6217	6.137
Unigene19107_All	phospholipase D Z [Vitis vinifera]	2e-63	2.5516	5.5474	2.0195	4.4854
Down-regulated
Phosphate and amino acid transporters
CL787.Contig1_All	acid phosphatase 1-like [Solanum lycopersicum]	1e-84	496.324	77.7284	210.72	65.3655
CL7179.Contig3_All	inorganic pyrophosphatase 2 [Vitis vinifera]	2e-23	40.6215	7.8486	22.6129	9.5032

## Sheet: 4. Transcription machinery
Table S5 Summary of differentially expressed unigenes annotated in NR database
Gene ID	Blast Nr		Normalized expression (reads per million)
	Annotation	E-Value	L2	D2	L3	D3
Up-regulated
RNA polymerase II
CL15710.Contig13_All	DEAD-box ATP-dependent RNA helicase 21-like [Fragaria vesca subsp. vesca]	2e-40	9.743	29.8218	6.8102	37.4391
CL15710.Contig7_All	DEAD-box ATP-dependent RNA helicase 21-like [Fragaria vesca subsp. vesca]	2e-40	7.7254	24.0494	5.0953	31.6451
Unigene51598_All	PREDICTED: DEAD-box ATP-dependent RNA helicase 21-like [Fragaria vesca subsp. vesca]	1e-40	6.781	15.0936	6.7087	16.953
CL15512.Contig2_All	RNA polymerase-associated protein CTR9 homolog [Solanum lycopersicum]	1e-38	4.3563	13.1201	2.3508	8.8955
CL244.Contig4_All	DEAH-box RNA helicase [Chlamydomonas reinhardtii]	1e-07	6.8479	15.5737	7.6634	17.3219
Coactivators
CL2083.Contig1_All	ATP-dependent DNA helicase PIF1 [Medicago truncatula]	5e-123	1.854	4.1971	1.4918	3.5004
CL2083.Contig2_All	ATP-dependent DNA helicase PIF1 [Medicago truncatula]	1e-142	1.6264	5.4315	1.3236	3.9452
Unigene26229_All	putative PIF1 DNA helicase/replication protein A1-like protein [Beta vulgaris subsp. vulgaris]	2e-26	0	5.9192	0.145	4.0088
CL3544.Contig2_All	pre-mRNA-processing-splicing factor 8-like isoform 1 [Vitis vinifera]	7e-54	4.0512	11.2919	6.6286	14.1516
CL1832.Contig1_All	pre-mRNA-processing-splicing factor 8-like [Fragaria vesca subsp. vesca]	1e-08	1.3842	5.0156	2.328	6.6237
Other transcription-related factors
Unigene32921_All	RNA-binding protein 39-like [Solanum lycopersicum]	1e-14	1.5185	7.3364	2.17	8.0739
CL3121.Contig6_All	polyadenylate-binding protein 2-like [Fragaria vesca subsp. vesca]	1e-17	0.5355	21.3433	0	18.8259
Unigene5888_All	gag protease polyprotein [Cucumis melo subsp. melo]	1e-61	7.9194	21.1821	4.5722	13.7809
Reverse transcriptase
CL6310.Contig1_All	putative non-LTR retroelement reverse transcriptase [Arabidopsis thaliana]	1e-75	1.5906	3.9109	1.508	3.1714
Unigene603_All	non-LTR retroelement reverse transcriptase-like protein [Arabidopsis thaliana]	8e-175	4.6789	14.8268	2.3615	9.9202
CL4089.Contig1_All	pol protein [Cucumis melo subsp. melo]	0	4.8429	15.0911	2.7672	6.5246
mRNA export factor
CL9711.Contig1_All	rae1-like protein [Zea mays]	5e-15	0.7041	5.1833	0.9287	4.7366
mRNA surveillance pathway
Unigene20826_All	eukaryotic peptide chain release factor subunit [Cucumis melo subsp. melo]	3e-35	2.7989	10.1419	4.8459	11.4462
RNA degradation
CL7652.Contig2_All	superkiller viralicidic activity 2-like 2-like [Vitis vinifera]	1e-39	3.3098	11.8869	3.8686	9.5969
Down-regulated
RNA polymerase II system
Unigene1888_All	DNA-directed RNA polymerase II subunit RPB1-like [Glycine max]	1e-28	16.7912	1.802	5.7737	2.1997
Coactivators
CL9536.Contig2_All	ATP-dependent DNA helicase PIF1 [Medicago truncatula]	1e-35	3.1682	0.3514	2.4628	0.3315
Unigene8921_All	putative PIF1 DNA helicase/replication protein A1-like protein [Beta vulgaris subsp. vulgaris]	1e-77	3.6223	0.1923	2.2972	0.3628
Unigene19004_All	pre-mRNA-splicing factor ISY1 [Arabidopsis thaliana]	7e-14	1.5147	0.4011	1.4288	0.3784
Other transcription-related factors
Unigene38977_All	polyadenylate-binding protein, putative [Ricinus communis]	9e-06	6.4358	1.4806	4.5985	0.5238
CL11608.Contig1_All	ribonuclease t2, putative [Ricinus communis]	1e-14	20.5798	0.8984	14.9636	0.3632
Unigene23397_All	gag-pol polymerase [Arabidopsis lyrata subsp. lyrata]	8e-23	2.8908	0.136	5.33	0.385
Unigene1800_All	LTRGag-pol-polymerase 3 [Arabidopsis lyrata subsp. lyrata]	6e-27	25.213	0.1282	20.0451	0.0403
Unigene26156_All	LTRGag-pol-polymerase 3 [Arabidopsis lyrata subsp. lyrata]	7e-24	11.4378	1.4387	10.3111	0.4698
Reverse transcriptase
Unigene31818_All	non-LTR retroelement reverse transcriptase-like protein [Arabidopsis thaliana]	6e-97	12.9902	4.7846	10.3802	4.2345
Unigene12915_All	Putative non-LTR retroelement reverse transcriptase, related [Medicago truncatula]	1e-34	6.7919	1.3942	7.5883	0.9721

## Sheet: 5. Transfer RNA biogenesis
Table S5 Summary of differentially expressed unigenes annotated in NR database
Gene ID	Blast Nr		Normalized expression (reads per million)
	Annotation	E-Value	L2	D2	L3	D3
Up-regulated
tRNA spricing factors
Unigene28742_All	arginine--tRNA ligase, cytoplasmic-like [Solanum lycopersicum]	2e-48	4.9097	9.9704	3.4562	9.2207
Unigene29518_All	arginine--tRNA ligase, cytoplasmic-like [Solanum lycopersicum]	5e-48	4.449	18.5287	5.4019	15.1083
Aminoacyl-tRNA synthetases
Unigene29372_All	arginyl-tRNA synthetase, putative [Ricinus communis]	5e-28	5.1344	10.6311	2.9934	10.6551
tRNA modification factors
Unigene19983_All	threonylcarbamoyladenosine tRNA methylthiotransferase-like [Solanum lycopersicum]	9e-31	3.0994	7.2731	1.4991	4.3721
Down-regulated
tRNA spricing factors
Unigene43771_All	PREDICTED: arginine--tRNA ligase, cytoplasmic-like [Solanum lycopersicum]	4e-17	4.2386	0.5319	4.1934	0.878
Aminoacyl-tRNA synthetases
CL11541.Contig2_All	arginyl-tRNA synthetase-like [Vitis vinifera]	1e-07	9.2819	1.2622	7.9377	1.7668
Unigene25406_All	arginyl-tRNA synthetase [Zea mays]	6e-06	3.3042	0.1267	5.3272	0
Unigene39531_All	arginyl-tRNA synthetase, putative [Ricinus communis]	1e-15	3.9787	0	4.8735	0
CL5461.Contig2_All	glycyl-tRNA synthetase 1, mitochondrial-like [Vitis vinifera]	8e-90	4.4449	0.8682	6.9696	1.9656

## Sheet: 6. DNA replication proteins
Table S5 Summary of differentially expressed unigenes annotated in NR database
Gene ID	Blast Nr		Normalized expression (reads per million)
	Annotation	E-Value	L2	D2	L3	D3
Up-regulated
DNA Replication Elongation Factors
Unigene11508_All	Replication factor A protein [Medicago truncatula]	1e-21	2.9052	7.0737	2.6613	6.9354
Unigene14913_All	DNA polymerase alpha catalytic subunit, putative [Ricinus communis]	5e-40	0.2833	2.737	0.1868	1.6597
Unigene6673_All	cell division cycle protein 48 homolog AF_1297-like [Vitis vinifera]	1e-36	0.6862	1.5589	0.6411	1.3961
Unigene9726_All	cyclin d protein [Cucumis melo subsp. melo]	6e-13	0.3168	5.7401	0.7836	5.1052
DNA Replication Initiation Factors
Unigene4917_All	DNA binding protein, putative [Ricinus communis]	1e-50	0.9765	2.669	0.8502	2.6702
Unigene22247_All	putative DNA-binding protein ESCAROLA-like [Glycine max]	7e-19	1.061	6.8652	3.149	10.8796
DNA Replication Termination Factors
CL417.Contig2_All	Histone acetyltransferase [Medicago truncatula]	0	3.8643	9.3007	3.2873	6.9947
Down-regulated
DNA Replication Elongation Factors
CL4419.Contig4_All	Replication protein A 70 kDa DNA-binding subunit [Medicago truncatula]	1e-36	2.5149	0.1834	2.5582	0.3459
CL238.Contig1_All	replication protein A 70 kDa DNA-binding subunit-like [Fragaria vesca subsp. vesca]	9e-26	3.2488	1.1412	3.5585	0.2833
Unigene20158_All	Replication protein A 70 kDa DNA-binding subunit [Medicago truncatula]	1e-18	7.2488	0.1992	7.5523	2.3179
Unigene20183_All	Replication factor A protein [Medicago truncatula]	2e-31	3.9635	0.0678	3.7592	0.032
Unigene21082_All	Replication protein A1-like protein [Medicago truncatula]	7e-06	8.1056	1.4236	9.2363	2.191
CL6584.Contig2_All	DNA polymerase delta small subunit-like [Glycine max]	2e-18	10.201	0.1006	9.6116	0.2846
Unigene35116_All	cell division control protein 48 homolog C-like [Solanum lycopersicum]	1e-47	7.9943	0.2458	10.2582	0.0386
Unigene12332_All	cyclin-U1-1 [Vitis vinifera]	1e-74	6.6107	2.4638	12.2956	2.7545
Unigene26373_All	cyclin-dependent kinase F-4-like [Glycine max]	6e-10	4.6907	0	4.8849	0
DNA Replication Initiation Factors
CL555.Contig1_All	elicitor-induced DNA-binding protein homolog [Matricaria chamomilla]	2e-46	14.9212	4.5641	15.4331	6.8996
Others
CL12501.Contig1_All	fanconi-associated nuclease 1 homolog [Vitis vinifera]	0	5.786	1.7557	5.3953	0.8119
CL7179.Contig5_All	psi14B protein [Solanum lycopersicum]	9e-113	180.993	24.767	108.298	53.3334
Unigene18055_All	psi14B protein [Solanum lycopersicum]	3e-70	50.8709	11.2785	37.3948	16.2824

## Sheet: 7. Ribosome biogenesis
Table S5 Summary of differentially expressed unigenes annotated in NR database
Gene ID	Blast Nr		Normalized expression (reads per million)
	Annotation	E-Value	L2	D2	L3	D3
Up-regulated
CL7188.Contig3_All	60S ribosomal protein L3 [Vitis vinifera]	0	14.745	30.7998	10.6405	33.5854
CL6805.Contig5_All	type 2 ribosome-inactivating protein [Cinnamomum camphora]	1e-45	12.4444	27.745	4.0231	26.2198
CL3984.Contig3_All	Small nuclear ribonucleoprotein-like protein [Medicago truncatula]	1e-15	2.0584	4.826	1.3177	4.4933
Down-regulated
Unigene22966_All	probable nucleolar protein 5-2-like [Solanum lycopersicum]	3e-07	5.1419	0	4.1621	0

## Sheet: 8.  Mitochondrial biogenesis
Table S5 Summary of differentially expressed unigenes annotated in NR database
Gene ID	Blast Nr		Normalized expression (reads per million)
	Annotation	E-Value	L2	D2	L3	D3
Up-regulated
Mitochondrial DNA transcription, translation, and replication factors
CL2867.Contig2_All	ATPase family AAA domain-containing protein [Medicago truncatula]	1e-17	2.2129	5.2205	1.1126	2.7988
CL3224.Contig2_All	glycerol-3-phosphate dehydrogenase SDP6, mitochondrial-like [Fragaria vesca subsp. vesca]	0	1.2516	3.7544	1.0795	2.6327
Mitochondrial quality control factors
CL14350.Contig15_All	unconventional myosin [Helianthus annuus]	9e-13	0.5549	2.1701	0.3355	1.445
CL4581.Contig1_All	2-oxoisovalerate dehydrogenase subunit alpha, mitochondrial [Vitis vinifera]	3e-164	6.651	15.0531	5.53	15.0634
Down-regulated
Mitochondrial DNA transcription, translation, and replication factors
CL8975.Contig2_All	NADH-cytochrome b5 reductase 1-like [Glycine max]	1e-134	30.1162	14.8431	34.9457	12.4762
Mitochondrial protein import machinery
Unigene7880_All	clustered mitochondria protein homolog [Solanum lycopersicum]	7e-77	8.5149	3.3193	7.176	3.4391
Mitochondrial quality control factors
CL2315.Contig1_All	dynamin-related protein 5A-like [Glycine max]	2e-31	9.3168	2.7032	7.691	2.3761

## Sheet: 9. Chromosome and associated
Table S5 Summary of differentially expressed unigenes annotated in NR database
Gene ID	Blast Nr		Normalized expression (reads per million)
	Annotation	E-Value	L2	D2	L3	D3
Up-regulated
Nucleosome assembly factors
CL13177.Contig11_All	nucleosome/chromatin assembly factor group [Populus trichocarpa]	2e-65	4.9362	12.3952	6.0265	14.0515
Unigene8782_All	nucleosome assembly protein 1-like protein 2 [Oryza sativa]	8e-23	12.492	37.6735	13.9707	47.3835
CL15550.Contig1_All	histone H1 [Medicago truncatula]	2e-32	0.8282	4.2872	0.8194	3.5819
CL15550.Contig2_All	histone H1 [Pisum abyssinicum]	9e-06	1.2316	4.7122	1.5893	3.8175
Unigene28630_All	TPA: histone H4.3 [Zea mays]	2e-55	23.3571	125.177	7.7026	81.5578
Unigene28631_All	TPA: histone H4.3 [Zea mays]	1e-54	24.5365	179.376	9.4448	80.8002
Down-regulated
Histone modification proteins
CL3822.Contig1_All	histone deacetylase 8-like [Solanum lycopersicum]	9e-177	10.4836	5.0134	27.8533	13.7598
CL24.Contig3_All	telomere binding protein [Solanum lycopersicum]	9e-62	5.1454	0.5919	3.0402	0.5932
CL993.Contig1_All	CENH3 [Oryza alta]	2e-06	3.7411	0	2.8887	0.1782
CL993.Contig3_All	CENH3 [Oryza alta]	1e-06	7.6311	0.2549	11.4464	0.1603
CL15165.Contig2_All	bystin-like [Vitis vinifera]	7e-168	18.1686	4.9298	16.5727	4.5396
Pericentriolar materials
Unigene24324_All	TPA: leucine-rich repeat (LRR) family protein [Zea mays]	2e-06	18.7808	4.7943	12.2173	5.36
Spindle formation proteins
Unigene22963_All	kinesin-4-like [Solanum lycopersicum]	1e-49	7.3802	0	5.0446	0
Unigene42258_All	kinesin-4-like [Solanum lycopersicum]	4e-172	6.1445	0.1193	4.0273	0.0375

## Sheet: 10. Amino acid related enzymes
Table S5 Summary of differentially expressed unigenes annotated in NR database
Gene ID	Blast Nr		Normalized expression (reads per million)
	Annotation	E-Value	L2	D2	L3	D3
Up-regulated
Cysteine and methionine metabolism
CL9147.Contig1_All	RecName: Full=S-adenosylmethionine decarboxylase proenzyme[Helianthus annuus]	3e-147	5.4375	11.6318	4.3101	8.7331
CL9147.Contig3_All	RecName: Full=S-adenosylmethionine decarboxylase proenzyme [Helianthus annuus]	2e-153	1.6242	9.1924	1.2498	4.1241
CL9147.Contig4_All	RecName: Full=S-adenosylmethionine decarboxylase proenzyme [Helianthus annuus]	4e-171	2.7141	24.701	2.1544	12.8215
Arginine and proline metabolism
CL15710.Contig10_All	arginine decarboxylase [Camellia sinensis]	1e-16	10.5657	29.0786	13.6343	29.6732
CL15710.Contig11_All	arginine decarboxylase [Camellia sinensis]	1e-16	6.4534	20.0433	9.2299	21.0305
Phenylalanine, tyrosine and tryptophan biosynthesis
Unigene22110_All	Anthranilate N-benzoyltransferase protein, putative [Ricinus communis]	5e-42	0.6513	4.5704	0.5012	2.8977
CL3473.Contig2_All	Anthranilate N-benzoyltransferase protein, putative [Ricinus communis]	5e-18	7.5901	18.052	7.7121	16.6278
Glycine, serine and threonine metabolism
CL5529.Contig1_All	serine hydroxymethyltransferase 1-like [Glycine max]	3e-54	10.0337	20.4575	8.9138	24.1971
Unigene36868_All	alpha-aminoadipic semialdehyde synthase-like [Vitis vinifera]	0	16.0537	33.6609	11.3864	28.7036
Unigene3392_All	aminophospholipid ATPase [Populus trichocarpa]	1e-15	0	4.0518	0	3.0941
Degradation of aromatic compounds
Unigene37614_All	Lys-ketoglutarate reductase-like protein [Torenia fournieri]	2e-11	18.4625	38.6524	11.1623	27.6463
Valine, leucine and isoleucine degradation
CL4776.Contig1_All	putative HMG-CoA synthase 2 [Artemisia annua]	0	154.491	354.673	37.6029	266.374
Down-regulated
Unigene11724_All	aspartic proteinase-like protein 2-like [Vitis vinifera]	3e-52	6.2685	2.77	10.6639	2.613
CL3651.Contig4_All	probable isoaspartyl peptidase/L-asparaginase 2-like [Glycine max]	2e-161	7.9554	3.7016	13.2207	5.6304
CL6257.Contig4_All	delta-pyrroline-5-carboxylate synthetase [Eucalyptus camaldulensis]	1e-100	7.9859	2.2318	6.2528	1.7703
CL2007.Contig1_All	aldehyde dehydrogenase family 3 member F1-like [Solanum lycopersicum]	0	5.6521	1.7169	6.3619	2.1484
CL11772.Contig1_All	prolyl endopeptidase-like [Glycine max]	0	21.6447	1.3524	6.9077	3.0794
Glycine, serine and threonine metabolism
Unigene36260_All	2,3-bisphosphoglycerate-dependent phosphoglycerate mutase-like [Fragaria vesca subsp. vesca]	1e-09	10.6525	5.0129	8.3566	3.9406
CL12490.Contig1_All	serine-proline rich repeat protein [Lupinus angustifolius]	9e-08	5.4779	0.1013	3.9678	0.3821

[truncated: 30 more sheets: 11. Photosynthesis proteins, 12. Carbohydrate metabolism, 13. Glycan biosynthesis, 14. Lipid biosynthesis proteins, 15. Cytochrome P450, 16.  Chaperones and folding cat, 17.1 Ubiquitin system, 17.2 F-box , 17.3 Protein digestion, 18.1 Transport, 18.2 Membrane transport, 19. Ion channels, 20. Circadian rhythm, 21. Developing, 22. Cell wall , 23. Hormone response, 24. Stress, 25. Proteinase, 26. Gibberellin biosynthesis, 27. Anthocyanidin …]
